# Supplementary material for: Filth Flies, Flowers and Food: Pollination by Flies (Calliphoridae) Does Not Affect the Strawberry Microbiome
Source: Microb Ecol. 2026 Mar 25;89(1):93. doi: 10.1007/s00248-026-02741-2 (PMC13053414; doi:10.1007/s00248-026-02741-2)
Supplement: Supplementary file 1 — Supplementary Material 1 [file 248_2026_2741_MOESM1_ESM.xlsx]

## Sheet: Supp_table_S1
sample_id	sample_category	sample_type	treatment	number_of_reads_after_filtering	SRA_accession
	pos_cntrl	pos_cntrl	pos_cntrl	66941						SAMN50207411	CF1	CF1	plant metagenome	1297885	PRJNA1297051
cf1	flower_control	flower	control	14800	SAMN50207411
cf10	flower_control	flower	control	3097	SAMN50207420
cf11	flower_control	flower	control	726	SAMN50207421
cf2	flower_control	flower	control	7468	SAMN50207412
cf3	flower_control	flower	control	50499	SAMN50207413
cf4	flower_control	flower	control	60914	SAMN50207414
cf5	flower_control	flower	control	11636	SAMN50207415
cf6	flower_control	flower	control	1332	SAMN50207416
cf7	flower_control	flower	control	37887	SAMN50207417
cf8	flower_control	flower	control	4665	SAMN50207418
cf9	flower_control	flower	control	9492	SAMN50207419
cs1	fruit_control	fruit	control	187	SAMN50207471
cs10	fruit_control	fruit	control	3876	SAMN50207480
cs2	fruit_control	fruit	control	95	SAMN50207472
cs3	fruit_control	fruit	control	391	SAMN50207473
cs4	fruit_control	fruit	control	102	SAMN50207474
cs5	fruit_control	fruit	control	211	SAMN50207475
cs6	fruit_control	fruit	control	1423	SAMN50207476
cs7	fruit_control	fruit	control	2238	SAMN50207477
cs8	fruit_control	fruit	control	141	SAMN50207478
cs9	fruit_control	fruit	control	1458	SAMN50207479
nb1	fly_unexposed	fly	unexposed	51557	SAMN50207445
nb10	fly_unexposed	fly	unexposed	18355	SAMN50207454
nb11	fly_unexposed	fly	unexposed	15325	SAMN50207455
nb2	fly_unexposed	fly	unexposed	37493	SAMN50207446
nb3	fly_unexposed	fly	unexposed	6934	SAMN50207447
nb4	fly_unexposed	fly	unexposed	17309	SAMN50207448
nb5	fly_unexposed	fly	unexposed	11830	SAMN50207449
nb6	fly_unexposed	fly	unexposed	13007	SAMN50207450
nb7	fly_unexposed	fly	unexposed	58342	SAMN50207451
nb8	fly_unexposed	fly	unexposed	53324	SAMN50207452
nb9	fly_unexposed	fly	unexposed	2413	SAMN50207453
nf1	flower_unexposed	flower	unexposed	73038	SAMN50207422
nf10	flower_unexposed	flower	unexposed	0	SAMN50207431
nf11	flower_unexposed	flower	unexposed	9194	SAMN50207432
nf2	flower_unexposed	flower	unexposed	69991	SAMN50207423
nf3	flower_unexposed	flower	unexposed	58365	SAMN50207424
nf4	flower_unexposed	flower	unexposed	2771	SAMN50207425
nf5	flower_unexposed	flower	unexposed	117089	SAMN50207426
nf6	flower_unexposed	flower	unexposed	4898	SAMN50207427
nf7	flower_unexposed	flower	unexposed	1452	SAMN50207428
nf8	flower_unexposed	flower	unexposed	25028	SAMN50207429
nf9	flower_unexposed	flower	unexposed	22288	SAMN50207430
ns1	fruit_unexposed	fruit	unexposed	219	SAMN50207481
ns2	fruit_unexposed	fruit	unexposed	196	SAMN50207482
ns3	fruit_unexposed	fruit	unexposed	2338	SAMN50207483
ns4	fruit_unexposed	fruit	unexposed	15973	SAMN50207484
ns5	fruit_unexposed	fruit	unexposed	405	SAMN50207485
ns6	fruit_unexposed	fruit	unexposed	296	SAMN50207486
ns7	fruit_unexposed	fruit	unexposed	51	SAMN50207487
ns8	fruit_unexposed	fruit	unexposed	175	SAMN50207488
ns9	fruit_unexposed	fruit	unexposed	226	SAMN50207489
pb1	fly_exposed	fly	exposed	74364	SAMN50207456
pb11	fly_exposed	fly	exposed	18381	SAMN50207464
pb12	fly_exposed	fly	exposed	27107	SAMN50207465
pb13	fly_exposed	fly	exposed	18641	SAMN50207466
pb2	fly_exposed	fly	exposed	14334	SAMN50207457
pb3	fly_exposed	fly	exposed	7656	SAMN50207458
pb4	fly_exposed	fly	exposed	23208	SAMN50207459
pb5	fly_exposed	fly	exposed	5630	SAMN50207460
pb6	fly_exposed	fly	exposed	5173	SAMN50207461
pb7	fly_exposed	fly	exposed	3974	SAMN50207462
pb8	fly_exposed	fly	exposed	54962	SAMN50207463
pf1	flower_exposed	flower	exposed	2818	SAMN50207433
pf10	flower_exposed	flower	exposed	58960	SAMN50207441
pf11	flower_exposed	flower	exposed	59319	SAMN50207442
pf12	flower_exposed	flower	exposed	33310	SAMN50207443
pf13	flower_exposed	flower	exposed	5405	SAMN50207444
pf2	flower_exposed	flower	exposed	3850	SAMN50207434
pf3	flower_exposed	flower	exposed	8215	SAMN50207435
pf4	flower_exposed	flower	exposed	16517	SAMN50207436
pf5	flower_exposed	flower	exposed	7070	SAMN50207437
pf6	flower_exposed	flower	exposed	2403	SAMN50207438
pf7	flower_exposed	flower	exposed	8985	SAMN50207439
pf9	flower_exposed	flower	exposed	33375	SAMN50207440
p1a	manure	cow_poo	NA	47868	SAMN50207467
p1b	manure	cow_poo	NA	82631	SAMN50207468
p2a	manure	cow_poo	NA	64903	SAMN50207469
p2b	manure	cow_poo	NA	74357	SAMN50207470
ps1	fruit_exposed	fruit	exposed	2707	SAMN50207490
ps10	fruit_exposed	fruit	exposed	177	SAMN50207499
ps11	fruit_exposed	fruit	exposed	315	SAMN50207500
ps12	fruit_exposed	fruit	exposed	45	SAMN50207501
ps2	fruit_exposed	fruit	exposed	2456	SAMN50207491
ps3	fruit_exposed	fruit	exposed	1940	SAMN50207492
ps4	fruit_exposed	fruit	exposed	1609	SAMN50207493
ps5	fruit_exposed	fruit	exposed	9164	SAMN50207494
ps6	fruit_exposed	fruit	exposed	858	SAMN50207495
ps7	fruit_exposed	fruit	exposed	156	SAMN50207496
ps8	fruit_exposed	fruit	exposed	216	SAMN50207497
ps9	fruit_exposed	fruit	exposed	1005	SAMN50207498

## Sheet: Supp_table_S2
# Beta diversity, by sample type
Global Test
adonis2(formula = bray_dist ~ sample_type + treatment + sample_type:treatment, data = bray_joined)
		Df	SumOfSqs	R2	F	Pr(>F)
	sample_type	3	5.816	0.14945	5.1192	0.001	***
	treatment	2	1.631	0.04191	2.1536	0.001	***
	sample_type:treatment	3	1.93	0.04959	1.6985	0.001	***
	Residual	78	29.539	0.75905
	Total	86	38.916	1
Signif. codes: 0 '***' 0.001 '**' 0.01 '*' 0.05 '.' 0.1 ' ' 1
Pairwise comparisons
pairwise.adonis2(bray_dist ~ sample_type + treatment + sample_type:treatment, data = bray_joined, p.adjust.method = "bonferroni", nperm = 999)
$flower_vs_fruit
		Df	SumOfSqs	R2	F	Pr(>F)
	sample_type	1	1.9584	0.07722	5.0727	0.001	***
	treatment	2	1.4661	0.0578	1.8987	0.003	**
	sample_type:treatment	2	0.7041	0.02776	0.9119	0.601
	Residual	55	21.234	0.83722
	Total	60	25.3626	1
$flower_vs_fly
		Df	SumOfSqs	R2	F	Pr(>F)
	sample_type	1	2.1946	0.08955	5.581	0.001	***
	treatment	2	1.5597	0.06364	1.9832	0.001	***
	sample_type:treatment	1	1.0926	0.04458	2.7786	0.001	***
	Residual	50	19.6611	0.80223
	Total	54	24.5079	1
$flower_vs_manure
		Df	SumOfSqs	R2	F	Pr(>F)
	sample_type	1	1.5642	0.10139	4.096	0.001	***
	treatment	2	1.2616	0.08177	1.6518	0.004	**
	Residual	33	12.6025	0.81684
	Total	36	15.4284	1
$fruit_vs_fly
		Df	SumOfSqs	R2	F	Pr(>F)
	sample_type	1	2.4936	0.11475	6.6252	0.001	***
	treatment	2	1.362	0.06268	1.8094	0.004	**
	sample_type:treatment	1	0.9372	0.04313	2.4901	0.001	***
	Residual	45	16.9369	0.77944
	Total	49	21.7297	1
$fruit_vs_manure
		Df	SumOfSqs	R2	F	Pr(>F)
	sample_type	1	1.6555	0.13305	4.6924	0.001	***
	treatment	2	0.9085	0.07302	1.2876	0.162
	Residual	28	9.8784	0.79393
	Total	31	12.4424	1
$fly_vs_manure
		Df	SumOfSqs	R2	F	Pr(>F)
	sample_type	1	1.1655	0.10731	3.2277	0.001	***
	treatment	1	1.3907	0.12804	3.8512	0.001	***
	Residual	23	8.3054	0.76466
	Total	25	10.8617	1
# Beta diversity, comparing treatments within each sample type
flies
# only 2 treatments for flies
adonis2(formula = fly_bray_dist ~ treatment, data = fly_bray_joined)
		Df	SumOfSqs	R2	F	Pr(>F)
	treatment	1	1.3907	0.15328	3.6206	0.001	***
	Residual	20	7.682	0.84672
	Total	21	9.0727	1
flowers
adonis2(formula = flower_bray_dist ~ treatment, data = flower_bray_joined)
		Df	SumOfSqs	R2	F	Pr(>F)
	treatment	2	1.2616	0.09528	1.5798	0.01	**
	Residual	30	11.9791	0.90472
	Total	32	13.2407	1
pairwise.adonis2(flower_bray_dist ~ treatment, data = flower_bray_joined, p.adjust.method = "bonferroni", nperm = 999)
$control_vs_unexposed
		Df	SumOfSqs	R2	F	Pr(>F)
	treatment	1	0.4078	0.05063	1.0133	0.445
	Residual	19	7.6457	0.94937
	Total	20	8.0534	1
$control_vs_exposed
		Df	SumOfSqs	R2	F	Pr(>F)
	treatment	1	0.5719	0.06364	1.4274	0.083	.
	Residual	21	8.4146	0.93636
	Total	22	8.9865	1
$unexposed_vs_exposed
		Df	SumOfSqs	R2	F	Pr(>F)
	treatment	1	0.9053	0.10283	2.2924	0.003	**
	Residual	20	7.8979	0.89717
	Total	21	8.8032	1
fruits
adonis2(formula = fruit_bray_dist ~ treatment, data = fruit_bray_joined)
		Df	SumOfSqs	R2	F	Pr(>F)
	treatment	2	0.9085	0.08939	1.2271	0.217
	Residual	25	9.2549	0.91061
	Total	27	10.1635	1
# no statistically significant difference, so no pairwise comparisons required
